# Supplementary material for: Elucidation of the O-antigen structure of Escherichia coli O93 and characterization of its biosynthetic genes
Source: Glycobiology. 2022 Oct 14;33(4):289–300. doi: 10.1093/glycob/cwac069 (PMC10191223; doi:10.1093/glycob/cwac069)
Supplement: SI_CASPER_inputs_O93_cwac069 [file si_casper_inputs_o93_cwac069.xlsx]

## Sheet: O93 PS-OH
	HSQC			TOCSY
	1H [ppm]	13C [ppm]		1H [ppm]	1H [ppm]
	4.59	103.27		4.59	3.81
	4.62	100.66		4.59	3.74
	4.85	97.55		4.59	3.65
	5.25	98.78		4.59	3.4
	4.06	81.15		4.62	4.17
	3.74	81.26		4.85	4.16
	3.85	80.11		5.25	4.21
	3.42	77.54		5.25	4.06
	4.16	77.33		5.25	3.84
	3.39	77.21		5.25	3.61
	3.81	76.45
	3.4	73.41
	3.65	74.78
	3.8	74.37
	4.21	72.04
	4.17	68.5
	3.61	69.31
	3.72	68.04
	3.62	65.8
	3.92	61.82
	3.75	61.82
	3.94	61.78
	3.79	61.78
	3.83	61.24
	3.85	61.24
	4.06	53.7
	2.04	22.87
